# Supplementary material for: Airborne particle dispersion by high flow nasal oxygen: An experimental and CFD analysis
Source: PLoS One. 2022 Jan 21;17(1):e0262547. doi: 10.1371/journal.pone.0262547 (PMC8782405; doi:10.1371/journal.pone.0262547)
Supplement: S1 Table — Mean and maximum axial travel distances at 6 s and 5 s for specified droplet diameter ranges in a range of breathing and coughing jet velocities, respectively. (XLSX) [file pone.0262547.s005.xlsx]

## Sheet: Breathing Velocity
Breathing Velocity (m/s)	Duration (s)		Axial Travel Distance (micron)
			10 < d ≤ 40	40 < d ≤ 100	100 < d ≤ 200
2	2	Mean	0.2923	0.0755	0.0646
		Max	0.4997	0.4478	0.152
	3	Mean	0.3216	0.0773	0.0652
		Max	0.5625	0.5121	0.145
3	2	Mean	0.4625	0.1408	0.1052
		Max	0.6599	0.6278	0.2331
	3	Mean	0.525	0.1448	0.1058
		Max	0.7415	0.7184	0.2351
5	2	Mean	0.7406	0.2644	0.1715
		Max	0.969	0.9526	0.3404
	3	Mean	0.8691	0.2734	0.1709
		Max	1.1525	1.1499	0.3292

## Sheet: Cough Velocity 
Cough Velocity (m/s)		Axial Travel Distance (micron)
		10 < d ≤ 40	40 < d ≤ 100	100 < d ≤ 200
8	Mean	0.6338	0.3255	0.2486
	Max	0.8082	0.7985	0.3519
10	Mean	0.7489	0.3909	0.2865
	Max	0.9463	0.9423	0.3875
12	Mean	0.8579	0.455	0.3197
	Max	1.0698	1.0707	0.4276
14	Mean	0.9608	0.5175	0.3496
	Max	1.1818	1.1851	0.4523
